# Supplementary material for: Ubiquitin-proteasome system dysregulation in FAM111B-related poikiloderma and phenotypic spectrum expansion: new case reports and long-term follow-up
Source: eBioMedicine. 2025 Aug 20;119:105864. doi: 10.1016/j.ebiom.2025.105864 (PMC12396287; doi:10.1016/j.ebiom.2025.105864)
Supplement: Supplementary Table S1 [file mmc1.xlsx]

## Sheet: Feuil1
Reagent used	Origin	Dilution	RRID	Validation
FAM111B	product number HPA038637, Atlas Antibodies	1/1000	AB_10672522	https://www.atlasantibodies.com/products/primary-antibodies/triple-a-polyclonals/anti-fam111b-antibody-hpa038637/
β-actin	clone C4, Santa Cruz Biotechnology	1/2000	AB_626632	https://www.scbt.com/p/beta-actin-antibody-c4
α6	clone MCP106, Enzo Life Sciences	1/2000	AB_2052378	https://www.enzo.com/product/proteasome-20s-%ce%b16-subunit-monoclonal-antibody-mcp106/
K48-linked ubiquitin-modified proteins	clone D9D5, Cell Signaling Technology, Inc	1/1000	AB_10859893	https://www.cellsignal.com/products/primary-antibodies/k48-linkage-specific-polyubiquitin-d9d5-rabbit-mab/8081
PA28α	clone D1C10, Cell Signaling Technology, Inc	1/1000	AB_11220231	https://www.cellsignal.com/products/primary-antibodies/pa28a-d1c10-rabbit-mab/9643
PA200	product number NBP2-32575, Novus Biologicals	1/1000	AB_3282496	https://www.novusbio.com/products/psme4-antibody_nbp2-32575
LC3B	product number 2775, Cell Signaling Technology, Inc	1/1000	AB_915950	https://www.cellsignal.com/products/primary-antibodies/lc3b-antibody/2775
HA	clone HA.11, BioLegend	1/2000	AB_2565334	https://www.biolegend.com/en-ie/products/purified-anti-ha-11-epitope-tag-antibody-11375
Anti-mouse IgG, HRP-linked Antibody	7076S, Cell Signaling Technology, Inc	1/5000	AB_330924	https://www.cellsignal.com/products/secondary-antibodies/anti-mouse-igg-hrp-linked-antibody/7076
Anti-rabbit IgG, HRP-linked Antibody	7074S, Cell Signaling Technology, Inc	1/5000	AB_2099233	https://www.cellsignal.com/products/secondary-antibodies/anti-rabbit-igg-hrp-linked-antibody/7074
HeLa cells	Laboratory stock	NA	CVCL_0030	https://web.expasy.org/cellosaurus/CVCL_0030
BHK-21 clone 13	Laboratory stock	NA	CVCL_1915	https://web.expasy.org/cellosaurus/CVCL_1915
pcDNA™3.1/Zeo (+) Mammalian Expression Vector	ThermoFisher Scientific (product number V86020)	NA	NA	https://www.thermofisher.com/order/catalog/product/V86020?SID=srch-hj-V86020
jetPRIME® DNA/siRNA (co-) transfection	Sartorius (product number 101000046)	NA	NA	https://shop.sartorius.com/fr/p/jetprime-dnasirna-co-transfection/101000046
3-12% gradient Bis-Tris gels	ThermoFisher Scientific (product number BN1001BOX)	NA	NA	https://www.thermofisher.com/order/catalog/product/BN1001BOX?SID=srch-srp-BN1001BOX
suc-LLVY-AMC fluorogenic peptide	Bachem (product number 4011369)	NA	NA	https://shop.bachem.com/product/4011369/
µMACS™ and MultiMACS™ HA Isolation Kits	Miltenyi Biotec (product number 130-091-122)	NA	NA	https://www.miltenyibiotec.com/FR-en/products/umacs-and-multimacs-ha-isolation-kits.html#130-091-122
