# Supplementary material for: Ubiquitin-proteasome system dysregulation in FAM111B-related poikiloderma and phenotypic spectrum expansion: new case reports and long-term follow-up
Source: eBioMedicine. 2025 Aug 20;119:105864. doi: 10.1016/j.ebiom.2025.105864 (PMC12396287; doi:10.1016/j.ebiom.2025.105864)
Supplement: Supplementary Table S2 [file mmc2.xls]

## Sheet: Feuille1
Co-authors		Zhang 2019	Zhang 2019	A. Seo , M-C King	A. Seo , M-C King	A. Seo , M-C King	A. Seo , M-C King	A. Seo , M-C King	A. Seo , M-C King	A. Seo , M-C King	A. Seo , M-C King	A. Seo , M-C King	C. Kannengiesser, D. Israël-Biet, N. Soufir	Takeichi, McGrath, Arti Nanda	Ferré et al, 2023 (US)	OK pour publier (mais pas photos)	OK pour publier (mais pas photos)	B. Mayosi, N. Khumalo, G. Shaboodien				A. Goldenberg	Chen 2019	S. Mercier, S. Barbarot, A. David, A. Magot, E. Chasseuil	E. Salort-Campana	E. Salort-Campana, B. Chabrol, S. Mallet	V. Cormier-Daire / Roversi et al	Roversi et al, Genet and Molec Biol, 2021	Randal Richardson (neuro), Melanie O'Leary (Broad Institute	Randal Richardson (neuro), Melanie O'Leary (Broad Institute	Dokic 2020 (Baylor)	N. Bodak, A. Munnich	E. Puzenat, J. Piard	(R. Watson,) G. O'Regan, A. Irvine	Ganapathi, Mythily (J. Sampson)	Wu, Front Genet 2022	R. Goussot, M.Prasad, D.Lipsker.					Takimoto-Sato , Frontiers in Genetics 2022				Bertelsen 2019: germline mutations, LoF, pas de POIKTMP
FAM111B cluster		FAM111B cluster 1																FAM111B cluster 2
Reference		Zhang et al, 2019		Seo et al, 2015									Mercier et al, 2015	Takeichi et al, 2016	Ferré et al, 2023	This study (Family A)		Khumalo et al, 2006 ; Mercier et al, 2013				Mercier et al, 2015	Chen et al, 2019	Mercier et al, 2015; 2013		Mercier et al, 2015	Mercier et al, 2015; 2013 ; Roversi et al, 2021	Roversi et al, Genet and Molec Biol, 2021; Macchiaiolo et al, AJMG 2022	This study (Family B)		Dokic et al, 2020	Mercier et al, 2015; 2013	Mercier et al, 2015			Wu et al, 2022	Goussot et al, 2017				Hoëger et al, 2022	Takimoto-Sato et al, 2022
Origin		China		USA									France	Koweit	Ukraine	Germany		South-Africa				France	China	France	France/Algeria		Italy	Italy	Germany, Ireland, Norway		Mexico	France/Morocco	France	Ireland	Dominican Republic	China	France				Germany	Japon
Sex (individual)		F	F	F (V-2)	F (V-1)	F (IV-1)	M (IV-2)	M (IV-6)	F (IV-4)	M (III-2)	F (III-3)	M (II-1)	M (F9)	F	M	M (I1 ; son)	F (I2 ; mother)	F (proband)	M (father)	M (brother)	M (brother)	M (F8)	M	M (F1)	M (proband; F2)	M (son; F2)	F (F3)	M	F (I3 ; daughter)	M (I4 ; father)	F	F (F4)	F (F5)	F (F6)	M (F7)	M	M (father)	M (son)	F (daughter)	F (granddaughter)	F	M
Age at last examination		14 months	24 yrs (mother)	8 yrs	10 yrs	30 yrs	27 yrs	28 yrs	31 yrs	58yrs	57 yrs	67 yrs (deceased)	Death: 40 yrs	14 yrs	9 yrs	11 yrs	47 yrs	26 yrs	Death: 56 yrs	Death: 30 yrs	31 yrs	17 yrs	5 months	18 yrs	Death: 32 yrs	12 yrs	13 yrs (accidental death at 15 yrs)	Death : 17 yrs	35 yrs	48 yrs (death)	6 yrs	15 yrs	12 yrs	5 yrs	27 yrs	5 yrs	Death: 64 yrs	30 yrs	27 yrs	n/a	11 yrs	44 yrs (death 47 yrs hepatic encephalopathy ; severe hypoxemia due to bilateral pneumonia and pulmonaryrs edema)
Genetic analyses	FAM111B (NM_198947.4)	c.1247T>C ; p.(Phe416Ser)		c.1261_1263delAAG ; p.(Lys421del)			n/a	c.1261_1263delAAG ; p.(Lys421del)				n/a	c.1289A>C (p.Gln430Pro)	c.1289A>C (p.Gln430Pro	c.1292T>C ; p.(Phe431Ser)	c.1301A>C ; p.(Tyr434Ser)		c.1861T>G ; p.(Tyr621Asp)	n/a	c.1861T>G ; p.(Tyr621Asp)	n/a	c.1874C>A ; p.(Thr625Asn)	c.1874C>A ; p.(Thr625Asn)	c.1879A>G (p.Arg627Gly)	c.1879A>G ; p.(Arg627Gly)		c.1879A>G ; p.(Arg627Gly)	c.1879A>G ; p.(Arg627Gly)	c.1880G>C ; p.(Arg627Gly)	n/a	c1881 C>T, p.(Arg627Ser)	c.1883G>A (p.Ser628Asn)	c.1883G>A (p.Ser628Asn)	c.1883G>A (p.Ser628Asn)	c.1883G>A (p.Ser628Asn)	c.1883G>A (p.Ser628Asn)	c.1884T>A (p.Ser628Asn)			n/a	c.1886T>C ; p.(Phe629Ser)	c.1886G>A; p.(Phe629Cys)
	Inheritance	maternal	de novo	paternal	paternal	paternal	paternal	maternal	maternal	paternal	paternal	n/a	n/a	de novo	de novo	maternal	de novo	paternal	n/a	paternal	paternal	de novo	de novo	de novo	de novo	paternal	probably de novo (not maternal)	parents non available	presumptive paternal	n/a	de novo	probably de novo (not maternal)	de novo	de novo	de novo	de novo	n/a	paternal	paternal	n/a	de novo	de novo
	Other condition	-	-	-	-	-	-	-	-	-	-	-	-	-	AIRE : c.834C>G; p.(Ser278Arg) homozygous (APECED)	-	-	-	-	-	-	-	-	-	-	-	-	-	-	-	-	-	-	-	CLCN1 : c.2509-3C>T (intronic between exons 22 and 23); c.2926 C>T (p.976 R>X, -nsense mutation)	-	-	-	-	-	-	-
Growth retardation / hypotrophy		n/a	n/a	n/a	n/a	n/a	n/a	n/a	n/a	n/a	n/a	n/a	+ (163 cm (-2,1 SD); 53 kg (BMI:19.9))	n/a	n/a	-	-	-	-	-	-	-	-	+ (H : 158 cm (-2,8 SD) ;W :30 kg ; BMI = 12)	+ (H :165 cm (-1.7 SD); W : 40 kg; BMI:14.7)	-	+ (H :145 cm (-1.5 SD); W :30 kg; BMI: 14.3)	+ , Short stature (H : 3th p)	-	n/a	+, Failure to thrive (1.7% weight, 1.4% height)/ low body mass index, short stature,	+ (W: 24 kg ; H: uninterpretable; BMI <15)	+ (H: 141 cm (-1,7 SD); W :25,7 kg (BMI: 12,9)	+ (H :91.3 cm (-3.9 SD); W : 12.3 kg (BMI:14,8))	-	n/a	n/a	n/a	n/a	n/a	-	+ (short stature H : 149 cm)
Skin	Poikiloderma	+	+	+	+	+	+	+	+	+	+	+	+	+	+	+	+	+	+	+	+	+	+	+	+	+	+	+	+	n/a	+	+	+	+	+	+	+	+	+	+	+	+
	Palmoplantar abnormalities/hyperkeratosis	n/a	n/a	n/a	n/a	n/a	n/a	n/a	n/a	n/a	n/a	n/a	+	n/a	n/a	+	+	-	n/a	n/a	n/a	+	-	+	-	-	-	-	+	n/a	-	-	+	-	-	n/a	n/a	n/a	-	n/a	-	-
	Lymphoedema of extremities	n/a	n/a	+	+	+	+	+	+	+	+	+	+	-	+	+	+	-	-	-	-	-	-	+	-	-	+	+	+	n/a	n/a	+	+	+	+	-	+	+	+	n/a	-	+
Hypotrichosis	Hair, eyebrowes, eyelashes alopecia	+	+	+	+	+	-	+	+	+	+	+	+	+	+	-	+	+	+	+	+	+	+	+	+	+	+	+	+ (sparse)	n/a	+	+	+	+	+	+	-	-	n/a	n/a	+	+
Hypohidrosis	Heat intolerance	n/a	n/a	+	+	+	+	+	+	+	+	+	n/a	+	+	+ (mild, -t tested)	+ (mild, -t tested)	+	+	+	+	-	-	+	+	+	+	+	+	n/a	n/a	+	+	+	+	+	+	+	n/a	n/a	+	n/a
Teeth abnormalities		-	n/a	n/a	n/a	n/a	n/a	n/a	n/a	n/a	n/a	n/a	n/a	n/a	+ (enamel hypoplasia, congenital absence of several teeth with short, tapered roots on all permanent teeth)	-	-	-	n/a	n/a	n/a	n/a	n/a	-	n/a	n/a	n/a	n/a	-	n/a	n/a	n/a	+ (short, tapered roots on permanent teeth ; microdontia)	n/a	n/a	n/a	-	-	n/a	n/a	n/a	n/a
Nail dysplasia		-	n/a	n/a	-	n/a	n/a	n/a	n/a	n/a	n/a	n/a	-	n/a	+	+ (brittle toenails)	-	-	-	-	-	-	-	-	-	-	+	n/a	+ (very thick)	n/a	n/a	-	+	+	+	-	-	-	n/a	n/a	n/a	n/a
Lung impairment : restrictive syndrome / PF = pulmonary fibrosis		-	-	-	-	-	-	-	-	n/a	-	+	+ / PF (death 40 yrs)	-	- (but pulmonary infiltrates in the apices and right lower lobe with scattered small nodules)	n/a	n/a	+	+ / PF (death 56 yrs)	+ / PF (death 30 yrs)	-	+	-	+	+	-	n/a	-	-	n/a	n/a	+ (non-invasive ventilation)	-	+	+	n/a	-	-	-	n/a	-	+
Muscle impairment		+	+	+	-	n/a	n/a	n/a	n/a	n/a	n/a	n/a	- (only abnormal MRI)	-	+ (chronic myalgias of calves and thighs)	-	+	+	-	+	-	+	-	+	+	+	+	+	+	n/a	+, proximal weakness	+	+	+	+	- (at 5 yrs)	+	n/a	+	n/a	+	+
	SCK elevation	-	-	n/a	n/a	n/a	n/a	n/a	n/a	n/a	n/a	n/a	-	n/a	n/a	n/a	n/a	n/a	n/a	n/a	n/a	n/a	n/a	+ (506 UI/l)	+ (460 UI/l)	n/a	+ (500 UI/l)	n/a	n/a	n/a	n/a	+ (340 UI/l)	+ (370 UI/l)	-	+ (372 UI/l)	n/a	n/a	n/a	n/a	n/a	+ (584 UI/l)
	Tendon contractures	n/a	+ (12 yrs)	+ (mild stiffness of her heel cords)	n/a	n/a	n/a	n/a	n/a	n/a	n/a	n/a	-	-	n/a	-	+ (triceps surae)	+	n/a	+	-	+ (triceps surae) (7 yrs)	-	+ (triceps surae) (6 yrs)	+ (triceps surae) (7 yrs)	+	+ (triceps surae)	+	+ (triceps surae)	n/a	n/a	+ (triceps surae) (2 yrs) hamstring (7 yrs)	+	+ (triceps surae) (4 yrs)	+ ( upper limbs) (23 yrs)	n/a	+	n/a	+	n/a	+ (triceps surae) (7-8 yrs)	+
	Muscle weakness	n/a	+ (12 yrs)	n/a	n/a	n/a	n/a	n/a	n/a	n/a	n/a	n/a	-	-	n/a	-	+	-	-	-	-	+	-	+	+	+	+	+	+	n/a	+	+	+	+	+	-	+	n/a	n/a	n/a	+	+
	Severe form (surgery or loss of ambulation)	-	-	-	-	-	-	-	-	-	-	-	-	-	-	-	-	+	-	+	-	-	-	+	-	-	-	-	-	n/a	-	+ (loss ambulation at 3 yrs)	+	-	-	-	-	-	-	-	-	-
	MRI / CT-scan abnormalities	n/a	+ (fatty infiltration of right vastus lateralis)	n/a	n/a	n/a	n/a	n/a	n/a	n/a	n/a	n/a	Adiposis (MRI)	n/a	-	-	-	n/a	n/a	n/a	n/a	n/a	n/a	'+ (adiposis)	'+ (adiposis)	n/a	n/a	n/a	n/a	n/a	#NAME?	+ (extremely diffuse muscular fatty degeneration)	n/a	n/a	atrophy of paraspinal and rectus abdominis muscles (CT scan)	n/a	n/a	n/a	n/a	n/a	n/a	n/a
	Muscle histological abnormalities	n/a	n/a	n/a	n/a	n/a	n/a	n/a	n/a	n/a	n/a	n/a	n/a	n/a	+ (focal adiposis; myositis (lymphotic infiltrate))	-	-	n/a	n/a	+ (adiposis)	n/a	n/a	n/a	+ (adiposis)	+ (dystrophy, fibrosis, adiposis)	n/a	+ (adiposis)	n/a	+ (myopathic pattern)	n/a	n/a	+ (fibrosis, adiposis)	n/a	n/a	+ (fibroadipose replacement, endomysial fibrosis, atrophic and hypertrophic fibers, central nuclei)	n/a	n/a	n/a	n/a	n/a	n/a	+ (fatty degeneration, atrophy)
EMNG abnormalities		n/a	n/a	n/a	n/a	n/a	n/a	n/a	n/a	n/a	n/a	n/a	n/a	n/a	n/a	n/a	+ (myopathic pattern + axonal motor neuropathy)	n/a	n/a	n/a	n/a	n/a	n/a	+	n/a	n/a	+ (myopathic pattern)	n/a	+ (myopathic pattern)	n/a	n/a	+ (myopathic pattern)	n/a	n/a	-	n/a	n/a	n/a	n/a	n/a	n/a	n/a
Spinal deformation		n/a	n/a	n/a	n/a	n/a	n/a	n/a	n/a	n/a	n/a	n/a	-	-	+ (kyphosis)	-	+ (scoliosis)	-	-	-	-	-	-	+ (rigid spine)	+ (scoliosis)	-	+ (scoliosis)	n/a	+ (mild scoliosis, spinal rigidity and lordosis)	n/a	n/a	-	-	-	-	n/a	n/a	n/a	n/a	n/a	n/a	n/a
Liver Impairment	Elevated transaminases	+	-	+	+	n/a	n/a	+	+	-	n/a	n/a	-	n/a	+ (GOT 73 ; GPT 146)	+	n/a	-	-	-	-	-	-	-	+	+	+	+	n/a	n/a	+	-	-	+	+	+ (GOT: 316; GPT: 354; GGT: 334; Alkaline phosphatase 532; LDH: 362)	n/a	n/a	+ (mildly elevated)	n/a	+ (GOT :93 (<50), GPT:80 (<35), Gamma GT:68 (<26))	+
	Acute hepatitis	-	-	-	-	-	-	-	-	-	-	-	-	-	-	-	-	-	-	-	-	-	-	-	+	-	-	+ (ascites and sepsis; decompensated liver cirrhosis) (death 17 yrs)	-	n/a	-	-	-	-	-	-	-	-	-	-	-	+ (severe hepatic encephalopathy; death 47 yrs)
	Abnormal liver biopsy			+ (diffuse microvesicular steatosis without cholestasis or inflammation)	+ (macrovesicular and microvesicular steatosis, with minimal local portal and lobular inflammation)										n/a	+ (low- to moderate portal and periportal inflammatory reaction; mild rarefied bile ducts; low- to moderate portal, periportal, portoseptal as well as reticular-central fibrosis; periportal evidence of copper deposition in hepatocytes)	n/a	n/a	n/a	n/a	n/a	n/a	n/a	n/a	n/a	n/a	+ (idiopathic inflammatory cholangiopathy with ductopenia)	+ (cirrhosis; death 17 yrs)	n/a	n/a	+ (lymphocytic ductulitis and duct loss)	n/a	n/a	n/a	n/a	n/a	-	-	-	-	+ (2yrs10m: high copper ?)	+ (cirrhosis, fibrosis; hypertension and esophageal varix)
Pancreas impairment	Steatorrhea / Exocrine insufficiency	n/a	n/a	+ (3 yrs)	+ (7 yrs)	n/a	n/a	+	+	+	n/a	n/a	-	n/a	+ (2 yrs) (MRI: pancreatic fat replacement)	+ (9 yrs)	+ (40 yrs)	n/a	n/a	n/a	n/a	-	-	+	-	+ (pancreatic atrophy (MRI)	-	-	+ (later childhood)	n/a	+	-	-	+	+	n/a	n/a	n/a	n/a	n/a	+ (low elastase)	+ (severe atrophy and fatty infiltration with scarce exocrine glands)
	Adenocarcinoma	-	-	-	-	-	-	-	-	-	-	-	-	-	-	-	-	-	-	-	-	-	-	-	+ (death 32 yrs)	-	-	-	n/a	+ (death 48 yrs)	-	-	-	-	-	-	+ (death 64 yrs)	-	-	-	-	-
Renal insuficiency		n/a	n/a	n/a	n/a	n/a	n/a	n/a	n/a	n/a	n/a	n/a	n/a	+ (midly impaired renal function)	n/a	-	-	n/a	n/a	n/a	n/a	-	n/a	-	n/a	-	n/a	n/a	n/a	n/a	n/a	n/a	+	n/a	n/a	n/a	n/a	n/a	n/a	n/a	n/a	+ (chronic kidney disease with interstitial fibrosis, glomerular sclerosis and tubular atrophy)
Ophthalmologic abnormalities		n/a	n/a	n/a	n/a	n/a	n/a	n/a	n/a	n/a	n/a	n/a	-	n/a	n/a	-	-	-	-	-	-	-	-	-	-	-	+ (cataract)	-	-	n/a	n/a	-	-	-	-	n/a	-	n/a	n/a	n/a	n/a	+ (retinal rod dysfunction, lacrimal passage obstruction, ptosis)
Endocrine impairment	Hypothyroidism	n/a	n/a	n/a	n/a	n/a	n/a	n/a	n/a	n/a	n/a	n/a	n/a	+	+	-	-	n/a	n/a	n/a	n/a	n/a	n/a	- (elevated TSH, normal free T4)	n/a	n/a	n/a	n/a	- (borderline longstanding elevated TSH)	n/a	n/a	n/a	n/a	n/a	n/a	n/a	n/a	n/a	n/a	n/a	n/a	+ (atrophy and intestitial fibrosis)
	Hypoparathyroidism	n/a	n/a	n/a	n/a	n/a	n/a	n/a	n/a	n/a	n/a	n/a	n/a	n/a	+	-	-	n/a	n/a	n/a	n/a	n/a	n/a	n/a	n/a	n/a	n/a	n/a	n/a	n/a	n/a	n/a	+	n/a	n/a	n/a	n/a	n/a	n/a	n/a	n/a	n/a
Abnormal blood count		-	-	+ (bone marrow biopsy: hypocellularity 50%)	n/a	n/a	n/a	n/a	n/a	n/a	n/a	n/a	-	-	+ (iron deficiency anemia)	-	-	n/a	n/a	n/a	n/a	-	-	+ (eosinophilia 0.7 x 10e9/L)	-	-	-	n/a	-	n/a	n/a	+ (eosinophilia 0.8 x 10e9/L)	-	+ (eosinophilia 0.9 x 10e9/L)	+ (thrombopenia : 78 x 10e9/L)	n/a	n/a	n/a	n/a	n/a	-	n/a
