# Supplementary material for: Ubiquitin-proteasome system dysregulation in FAM111B-related poikiloderma and phenotypic spectrum expansion: new case reports and long-term follow-up
Source: eBioMedicine. 2025 Aug 20;119:105864. doi: 10.1016/j.ebiom.2025.105864 (PMC12396287; doi:10.1016/j.ebiom.2025.105864)
Supplement: Supplementary Table S3 [file mmc3.xlsx]

## Sheet: Feuil1
41 individuals		Females	Males	Fisher
				p-value
	Age at examination	20.4 yrs	27.7 yrs
	Adults	9/19	15/22	0.61
	Inherited POIKTMP	9/18	8/16	1
	Cluster1	9/19	7/22	0.56
Growth retardation / hypotrophy		5/9	5/13	0.71
Skin	Poikiloderma	19/19	21/21	1
	Palmoplantar abnormalities/hyperkeratosis	3/10	4/10	1
	Lymphoedema of extremities	12/15	13/21	0.79
Hypotrichosis	Hair, eyebrowes, eyelashes alopecia	17/17	17/21	0.81
Hypohidrosis	Heat intolerance	14/14	17/19	1
Teeth abnormalities		1/5	1/5	1
Nail dysplasia		4/9	3/15	0.41
Lung impairment : restrictive syndrome / pulmonary fibrosis		3/16	9/17	0.19
Muscle impairment		13/15	10/16	0.59
	SCK elevation	4/7	3/4	0.64
	Tendon contractures	11/12	9/13	0.77
	Muscle weakness	9/11	8/15	0.55
	Severe form (surgery or loss of ambulation)	3/19	2/21	0.67
	MRI / CT-scan abnormalities	3/4	4/6	1
	Muscle histological abnormalities	3/4	6/7	1
EMNG abnormalities		4/4	1/2	1
Spinal deformation		3/8	3/12	1
Liver Impairment	Elevated transaminases	9/13	9/17	0.77
	Acute hepatitis	0/19	3/21	0.24
	Abnormal liver biopsy	5/7	3/5	1
Pancreas impairment	Steatorrhea / Exocrine insufficiency	8/11	8/13	1
	Adenocarcinoma	0/18	3/22	0.25
Renal insuficiency		2/3	1/5	0.55
Ophthalmologic abnormalities		1/7	1/14	1
Endocrine impairment	Hypothyroidism	1/3	2/4	1
	Hypoparathyroidism	0/1	1/2	1
Abnormal blood count		3/11	3/9	1
