# Supplementary material for: Ubiquitin-proteasome system dysregulation in FAM111B-related poikiloderma and phenotypic spectrum expansion: new case reports and long-term follow-up
Source: eBioMedicine. 2025 Aug 20;119:105864. doi: 10.1016/j.ebiom.2025.105864 (PMC12396287; doi:10.1016/j.ebiom.2025.105864)
Supplement: Supplementary Table S4 [file mmc4.xls]

## Sheet: Feuille1
41 individuals		CLUSTER 1	CLUSTER 2	Fisher
				p-value
	Age at examination	29.9 yrs	24.2 yrs
	Adults	10/16	14/25	1
	Inherited POIKTMP	10/14	7/23	0.24
Growth retardation / hypotrophy		1/3	9/19	1
Skin	Poikiloderma	16/16	24/24	1
	Palmoplantar abnormalities	3/3	4/17	0.29
	Lymphoedema of extremities	13/14	12/22	0.43
Hypotrichosis	Hair, eyebrowes, eyelashes alopecia	14/16	20/22	1
Hypohidrosis / Heat intolerance		13/13	18/20	1
Teeth abnormalities		1/4	1/6	1
Nail dysplasia		2/6	5/18	1
Lung impairment : restrictive syndrome / pulmonary fibrosis		2/13	10/20	0.28
Muscle impairment		5/9	18/24	0.76
	SCK elevation	0/3	7/8	0.25
	Tendon contractures	3/6	17/19	0.71
	Muscle weakness	2/5	15/21	0.68
	Severe form (surgery or loss of ambulation)	0/16	5/24	0.14
	MRI / CT-scan abnormalities	2/5	5/5	0.62
	Muscle histological abnormalities	1/3	8/8	0.59
EMNG abnormalities		1/1	4/5	1
Spinal deformation		2/5	4/15	1
Liver impairment	Elevated transaminases	7/10	11/20	0.76
	Acute hepatitis	0/16	3/24	0.28
	Abnormal liver biopsy	3/3	5/9	0.64
Pancreas impairment	Steatorrhea / Exocrine insufficiency	8/9	8/15	0.52
	Adenocarcinoma	0/16	3/24	0.26
Renal insuficiency		1/3	2/5	1
Ophthalmologic abnormalities		0/3	2/18	1
Endocrine impairment	Hypothyroidism	2/4	1/3	1
	Hypoparathyroidism	1/3	0	1
Abnormal blood count		2/8	4/12	1

## Sheet: Feuil1
		Females	Males	Fisher
				p-value
41 patients
	Age at examination	20.4 yrs / 18	27.7 yrs /22	0.83
	Adults	9/19	15/22	0.61
	inherited	9/18	8/16	1
	Family cases :
Growth retardation / hypotrophy		4/9	5/13	1
Skin	Poikiloderma	19/19	21/21	1
	Palmoplantar abnormalities/hyperkeratosis	3/10	4/10	1
	Lymphoedema of extremities	12/15	13/21	0.79
Hypotrichosis	Hair, eyebrowes, eyelashes alopecia	17/17	17/21	0.81
Hypohidrosis	Heat intolerance	14/14	17/19	1
Teeth abnormalities		1/5	1/5	1
Nail dysplasia		4/9	3/15	0.41
Lung impairment : restrictive syndrome / PF = pulmonary fibrosis		3/15	9/18	0.31
Muscle impairment		13/15	10/16	0.59
	SCK elevation	4/7	3/4	0.64
	Tendon contractures	11/12	9/13	0.77
	Muscle weakness	9/11	8/15	0.55
	Severe form (surgery or loss of ambulation)	3/19	2/21	0.67
	MRI / CT-scan abnormalities	2/3	4/6	1
	Muscle histological abnormalities	3/4	6/7	1
EMNG abnormalities		4/4	1/2	1
Spinal deformation		3/8	3/12	1
Liver Impairment	Elevated transaminases	9/13	9/17	0.77
	Acute hepatitis	0/19	3/21	0.24
	Abnormal liver biopsy	5/7	3/5	1
Pancreas impairment	Steatorrhea / Exocrine insufficiency	8/11	8/13	1
	Adenocarcinoma	0/18	3/19	0.24
Renal insuficiency		2/3	1/5	0.55
Ophthalmologic abnormalities		1/7	1/14	1
Endocrine impairment	Hypothyroidism	1/3	2/4	1
	Hypoparathyroidism	0/1	1/2	1
Abnormal blood count		3/11	3/9	1
